# Supplementary material for: Finding gene regulatory network candidates using the gene expression knowledge base
Source: BMC Bioinformatics. 2014 Dec 10;15(1):386. doi: 10.1186/s12859-014-0386-y (PMC4279962; doi:10.1186/s12859-014-0386-y)
Supplement: Additional file 3 — Query_results. This spreadsheet lists the results returned for queries Q1 – Q5. The proteins are annotated according to the query, evaluation categories and evidence. [file 12859_2014_386_MOESM3_ESM.xls]

## Sheet: query_results
The spreadsheet lists the results obtained for use cases I through III. GeXKB result categories: ‘a’ regulators already reported in the gastrin response network; ‘b1’ novel regulators that are expressed in AR42J
cells; ‘b1i’ novel regulators which are implicated based on observations in responses to other stimuli than gastrin and ‘b1j’ novel regulators that are not observed in other systems. Evidence: The references for the
given functionality for the transcription factor regulators in question. The PubMed IDs (PMIDs) are chosen from PubMed-based searches guided by GeXKB result.
Gene name	Uniprot-ID	Description	Uniprot-Accession	Q1	Q2	Q3	Q4	Q5	a	b1	b1i	b1j	Evidence
ARRB1	ARRB1_HUMAN	Beta-arrestin-1.	P49407				NFkB repressor			Yes		Yes
ARRB2	ARRB2_HUMAN	Beta-arrestin-2.	P32121				NFkB repressor
ATF6	ATF6A_HUMAN	Cyclic AMP-dependent transcription factor ATF-6 alpha.	P18850	CREB1 activator
ATR	ATR_HUMAN	Serine&#47;threonine-protein kinase ATR.	Q13535	CREB1 activator
CAMK1D	KCC1D_HUMAN	Calcium&#47;calmodulin-dependent protein kinase type 1D.	Q8IU85	CREB1 activator							Yes		PMID:16324104
CDKN2A	CD2A1_HUMAN	Cyclin-dependent kinase inhibitor 2A, isoforms 1&#47;2&#47;3.	P42771				NFkB repressor
CEBPG	CEBPG_HUMAN	CCAAT&#47;enhancer-binding protein gamma.	P53567		CREB1 repressor					Yes			Similarity bZIP
CHD3	CHD3_HUMAN	Chromodomain-helicase-DNA-binding protein 3.	Q12873	CREB1 activator						Yes		Yes
CHD8	CHD8_HUMAN	Chromodomain-helicase-DNA-binding protein 8.	Q9HCK8	CREB1 activator						Yes		Yes
CLOCK	CLOCK_HUMAN	Circadian locomoter output cycles protein kaput.	O15516			CREB1_chromatin modifier
COMMD1	COMD1_HUMAN	COMM domain-containing protein 1.	Q8N668				NFkB repressor				Yes		PMID:15799966, 16573520, 20068069
COMMD7	COMD7_HUMAN	COMM domain-containing protein 7.	Q86VX2				NFkB repressor				Yes		PMID:15799966, 16573520, 20068069
CREBBP	CBP_HUMAN	CREB-binding protein.	Q92793	CREB1 activator		CREB1_chromatin modifier				Yes	Yes		PMID:11094091, 9413984
CREM	CREM_HUMAN	cAMP-responsive element modulator.	Q03060	CREB1 activator						Yes	Yes		PMID:1370576, 7961842
CRTC1	CRTC1_HUMAN	CREB-regulated transcription coactivator 1.	Q6UUV9	CREB1 activator							Yes		PMID:17565599
CRTC2	CRTC2_HUMAN	CREB-regulated transcription coactivator 2.	Q53ET0	CREB1 activator							Yes		PMID:17565599
CRTC3	CRTC3_HUMAN	CREB-regulated transcription coactivator 3.	Q6UUV7	CREB1 activator							Yes		PMID:17565599
CTNNB1	CTNB1_HUMAN	Catenin beta-1.	P35222				NFkB repressor	TCF repressor_NFkB/CREB1 activator	Yes	Yes			PMID:12398896, 14991743, 20122174
CTNNBIP1	CNBP1_HUMAN	Beta-catenin-interacting protein 1.	Q9NSA3		CREB1 repressor					Yes		Yes
CTNNBIP1	Q5T4V2_HUMAN	CTNNBIP1 protein.	Q5T4V2		CREB1 repressor
CYLD	CYLD_HUMAN	Ubiquitin carboxyl-terminal hydrolase CYLD.	Q9NQC7				NFkB repressor			Yes	Yes		PMID:22435550, 21119682, 19373246
DAXX	DAXX_HUMAN	Death domain-associated protein 6.	Q9UER7					TCF repressor_NFkB/CREB1 activator		Yes	Yes		PMID:16569639
DDIT3	DDIT3_HUMAN	DNA damage-inducible transcript 3 protein.	P35638		CREB1 repressor					Yes			Similarity bZIP
DNAJC2	DNJC2_HUMAN	DnaJ homolog subfamily C member 2.	Q99543				NFkB repressor			Yes		Yes
EDF1	EDF1_HUMAN	Endothelial differentiation-related factor 1.	O60869			CREB1_chromatin modifier				Yes
EGLN1	EGLN1_HUMAN	Egl nine homolog 1.	Q9GZT9		CREB1 repressor					Yes		Yes
EP300	EP300_HUMAN	Histone acetyltransferase p300.	Q09472			CREB1_chromatin modifier				Yes	Yes		PMID:17565599
EPHA5	EPHA5_HUMAN	Ephrin type-A receptor 5 precursor.	P54756	CREB1 activator
FLNA	FLNA_HUMAN	Filamin-A.	P21333		CREB1 repressor					Yes		Yes
FOXA2	FOXA2_HUMAN	Hepatocyte nuclear factor 3-beta.	Q9Y261		CREB1 repressor					Yes		Yes
FOXP3	FOXP3_HUMAN	Forkhead box protein P3.	Q9BZS1		CREB1 repressor		NFkB repressor
FOXS1	FOXS1_HUMAN	Forkhead box protein S1.	O43638		CREB1 repressor
FZD6	FZD6_HUMAN	Frizzled-6 precursor.	O60353		CREB1 repressor
GFI1	GFI1_HUMAN	Zinc finger protein Gfi-1.	Q99684				NFkB repressor			Yes		Yes
GLIS2	GLIS2_HUMAN	Zinc finger protein GLIS2.	Q9BZE0		CREB1 repressor					Yes		Yes
GTF2A1	TF2AA_HUMAN	Transcription initiation factor IIA subunit 1.	P52655	CREB1 activator
HDAC2	HDAC2_HUMAN	Histone deacetylase 2.	Q92769		CREB1 repressor					Yes			Functional similarity (PMID:10669737)
HDAC4	HDAC4_HUMAN	Histone deacetylase 4.	P56524		CREB1 repressor					Yes			Functional similarity (PMID:10669737)
HDAC6	HDAC6_HUMAN	Histone deacetylase 6.	Q9UBN7			CREB1_chromatin modifier	NFkB repressor
HDAC9	HDAC9_HUMAN	Histone deacetylase 9.	Q9UKV0			CREB1_chromatin modifier
HIPK3	HIPK3_HUMAN	Homeodomain-interacting protein kinase 3.	Q9H422	CREB1 activator
HMOX1	HMOX1_HUMAN	Heme oxygenase 1.	P09601		CREB1 repressor					Yes		Yes
HNF4A	HNF4A_HUMAN	Hepatocyte nuclear factor 4-alpha.	P41235		CREB1 repressor
HR	HAIR_HUMAN	Protein hairless.	O43593		CREB1 repressor
ID1	ID1_HUMAN	DNA-binding protein inhibitor ID-1.	P41134		CREB1 repressor					Yes		Yes
ID2	ID2_HUMAN	DNA-binding protein inhibitor ID-2.	Q02363		CREB1 repressor					Yes		Yes
ID3	ID3_HUMAN	DNA-binding protein inhibitor ID-3.	Q02535		CREB1 repressor					Yes		Yes
IRAK1	IRAK1_HUMAN	Interleukin-1 receptor-associated kinase 1.	P51617				NFkB repressor			Yes	Yes		PMID:20300215, 17457343
IRAK2	IRAK2_HUMAN	Interleukin-1 receptor-associated kinase-like 2.	O43187		CREB1 repressor		NFkB repressor			Yes	Yes		PMID:20300215, 17457343
IRAK3	IRAK3_HUMAN	Interleukin-1 receptor-associated kinase 3.	Q9Y616				NFkB repressor			Yes	Yes		PMID:20300215, 17457343
ITCH	ITCH_HUMAN	E3 ubiquitin-protein ligase Itchy homolog.	Q96J02				NFkB repressor			Yes	Yes		PMID:22435550, 21119682
KAT2A	KAT2A_HUMAN	Histone acetyltransferase KAT2A.	Q92830			CREB1_chromatin modifier				Yes		Yes
KAT2B	KAT2B_HUMAN	Histone acetyltransferase KAT2B.	Q92831			CREB1_chromatin modifier
KAT7	KAT7_HUMAN	Histone acetyltransferase KAT7.	O95251			CREB1_chromatin modifier				Yes		Yes
KDM1A	KDM1A_HUMAN	Lysine-specific histone demethylase 1A.	O60341		CREB1 repressor
MAP3K10	M3K10_HUMAN	Mitogen-activated protein kinase kinase kinase 10.	Q02779		CREB1 repressor					Yes		Yes
MAPK3	MK03_HUMAN	Mitogen-activated protein kinase 3.	P27361	CREB1 activator					Yes	Yes			PMID:8688081
MED15	MED15_HUMAN	Mediator of RNA polymerase II transcription subunit 15.	Q96RN5	CREB1 activator						Yes		Yes
MEIS1	MEIS1_HUMAN	Homeobox protein Meis1.	O00470	CREB1 activator
MEN1	MEN1_HUMAN	Menin.	O00255		CREB1 repressor				Yes	Yes
MSX2	MSX2_HUMAN	Homeobox protein MSX-2.	P35548		CREB1 repressor
MTA2	MTA2_HUMAN	Metastasis-associated protein MTA2.	O94776	CREB1 activator		CREB1_chromatin modifier				Yes		Yes
NFKBIA	IKBA_HUMAN	NF-kappa-B inhibitor alpha.	P25963				NFkB repressor		Yes	Yes			PMID:12740336
NR0B1	NR0B1_HUMAN	Nuclear receptor subfamily 0 group B member 1.	P51843		CREB1 repressor
NR0B2	NR0B2_HUMAN	Nuclear receptor subfamily 0 group B member 2.	Q15466		CREB1 repressor					Yes		Yes
PARP1	PARP1_HUMAN	Poly [ADP-ribose] polymerase 1.	P09874					TCF repressor_NFkB/CREB1 activator		Yes	Yes		PMID:17504138, 19060926
PBX1	PBX1_HUMAN	Pre-B-cell leukemia transcription factor 1.	P40424	CREB1 activator
PEX14	PEX14_HUMAN	Peroxisomal membrane protein PEX14.	O75381		CREB1 repressor					Yes		Yes
PIAS1	PIAS1_HUMAN	E3 SUMO-protein ligase PIAS1.	O75925	CREB1 activator						Yes		Yes
PIAS4	PIAS4_HUMAN	E3 SUMO-protein ligase PIAS4.	Q8N2W9				NFkB repressor			Yes		Yes
PIM1	PIM1_HUMAN	Serine&#47;threonine-protein kinase pim-1.	P11309		CREB1 repressor					Yes		Yes
PLA2G10	PA2GX_HUMAN	Group 10 secretory phospholipase A2 precursor.	O15496		CREB1 repressor
POGZ	POGZ_HUMAN	Pogo transposable element with ZNF domain.	Q7Z3K3	CREB1 activator						Yes		Yes
PRKAA1	AAPK1_HUMAN	5'-AMP-activated protein kinase catalytic subunit alpha-1.	Q13131	CREB1 activator						Yes			PMID:19442239, PMID:18063805, PMID:17565599
PRKAA2	AAPK2_HUMAN	5'-AMP-activated protein kinase catalytic subunit alpha-2.	P54646	CREB1 activator						Yes			PMID:19442239, PMID:18063805
PRKD1	KPCD1_HUMAN	Serine&#47;threonine-protein kinase D1.	Q15139	CREB1 activator					Yes	Yes			PMID:20497126, 17389598
PRKD2	KPCD2_HUMAN	Serine&#47;threonine-protein kinase D2.	Q9BZL6	CREB1 activator					Yes	Yes			PMID:20497126, 17389598
PRNP	PRIO_HUMAN	Major prion protein precursor.	P04156		CREB1 repressor					Yes		Yes
PROX1	PROX1_HUMAN	Prospero homeobox protein 1.	Q92786		CREB1 repressor
PTHLH	PTHR_HUMAN	Parathyroid hormone-related protein precursor.	P12272		CREB1 repressor					Yes		Yes
PTHLH	Q53XY9_HUMAN	Parathyroid hormone-like hormone.	Q53XY9		CREB1 repressor
RB1	RB_HUMAN	Retinoblastoma-associated protein.	P06400		CREB1 repressor					Yes		Yes
RB1CC1	RBCC1_HUMAN	RB1-inducible coiled-coil protein 1.	Q8TDY2	CREB1 activator						Yes		Yes
RBCK1	HOIL1_HUMAN	RanBP-type and C3HC4-type zinc finger-containing protein 1.	Q9BYM8				NFkB repressor			Yes		Yes
RLIM	RNF12_HUMAN	E3 ubiquitin-protein ligase RLIM.	Q9NVW2		CREB1 repressor					Yes		Yes
RNF20	BRE1A_HUMAN	E3 ubiquitin-protein ligase BRE1A.	Q5VTR2				NFkB repressor			Yes		Yes
RPS6KA1	KS6A1_HUMAN	Ribosomal protein S6 kinase alpha-1.	Q15418	CREB1 activator					Yes	Yes			PMID:8688081, 17565599
RPS6KA4	KS6A4_HUMAN	Ribosomal protein S6 kinase alpha-4.	O75676	CREB1 activator						Yes	Yes		PMID:16125054
RPS6KA5	KS6A5_HUMAN	Ribosomal protein S6 kinase alpha-5.	O75582	CREB1 activator							Yes		PMID:16125054
RUNX3	RUNX3_HUMAN	Runt-related transcription factor 3.	Q13761					TCF repressor_NFkB/CREB1 activator		Yes	Yes		PMID:18772112, 21523770
SFRP4	SFRP4_HUMAN	Secreted frizzled-related protein 4 precursor.	Q6FHJ7		CREB1 repressor
SFRP5	SFRP5_HUMAN	Secreted frizzled-related protein 5 precursor.	Q5T4F7		CREB1 repressor
SIGIRR	SIGIR_HUMAN	Single Ig IL-1-related receptor.	Q6IA17		CREB1 repressor
SIK1	SIK1_HUMAN	Serine&#47;threonine-protein kinase SIK1.	P57059	CREB1 activator	CREB1 repressor					Yes	Yes		PMID:15511237
SIRT1	SIRT1_HUMAN	NAD-dependent deacetylase sirtuin-1.	Q96EB6		CREB1 repressor		NFkB repressor			Yes	Yes		PMID:23292070, 19373246
SMAD3	SMAD3_HUMAN	Mothers against decapentaplegic homolog 3.	P84022				NFkB repressor
SMAD7	SMAD7_HUMAN	Mothers against decapentaplegic homolog 7.	O15105		CREB1 repressor					Yes
SP100	SP100_HUMAN	Nuclear autoantigen Sp-100.	P23497		CREB1 repressor
SRCAP	SRCAP_HUMAN	Helicase SRCAP.	Q6ZRS2			CREB1_chromatin modifier				Yes		Yes
SREBF2	SRBP2_HUMAN	Sterol regulatory element-binding protein 2.	Q12772	CREB1 activator						Yes		Yes
SSBP3	SSBP3_HUMAN	Single-stranded DNA-binding protein 3.	Q9BWW4	CREB1 activator
SUMO1	SUMO1_HUMAN	Small ubiquitin-related modifier 1 precursor.	P63165		CREB1 repressor					Yes		Yes
SUPT3H	SUPT3_HUMAN	Transcription initiation protein SPT3 homolog.	O75486			CREB1_chromatin modifier
TADA1	TADA1_HUMAN	Transcriptional adapter 1.	Q96BN2			CREB1_chromatin modifier
TADA3	TADA3_HUMAN	Transcriptional adapter 3.	O75528			CREB1_chromatin modifier				Yes		Yes
TAF1	TAF1_HUMAN	Transcription initiation factor TFIID subunit 1.	P21675			CREB1_chromatin modifier				Yes		Yes
TAF10	TAF10_HUMAN	Transcription initiation factor TFIID subunit 10.	Q12962			CREB1_chromatin modifier				Yes		Yes
TAF1L	TAF1L_HUMAN	Transcription initiation factor TFIID subunit 1-like.	Q8IZX4			CREB1_chromatin modifier
TAF3	TAF3_HUMAN	Transcription initiation factor TFIID subunit 3.	Q5VWG9		CREB1 repressor
TAF5	TAF5_HUMAN	Transcription initiation factor TFIID subunit 5.	Q15542			CREB1_chromatin modifier
TAF5L	TAF5L_HUMAN	TAF5-like RNA polymerase II p300&#47;CBP-associated factor-associated factor 65 kDa subunit 5L.	O75529			CREB1_chromatin modifier				Yes		Yes
TAF9	TAF9_HUMAN	Transcription initiation factor TFIID subunit 9.	Q16594			CREB1_chromatin modifier				Yes		Yes
TAX1BP1	TAXB1_HUMAN	Tax1-binding protein 1.	Q86VP1				NFkB repressor			Yes	Yes		PMID:22435550
TCF7L2	TF7L2_HUMAN	Transcription factor 7-like 2.	Q9NQB0		CREB1 repressor				Yes	Yes			PMID:23028378
TMEM189-UBE2V1	UB2V1_HUMAN	Ubiquitin-conjugating enzyme E2 variant 1.	Q13404				NFkB repressor
TNFAIP3	TNAP3_HUMAN	Tumor necrosis factor alpha-induced protein 3.	P21580				NFkB repressor				Yes		PMID:19494296, 19608751, 16684768, 19380639
TNFRSF4	TNR4_HUMAN	Tumor necrosis factor receptor superfamily member 4 precursor.	P43489		CREB1 repressor
TNFSF4	TNFL4_HUMAN	Tumor necrosis factor ligand superfamily member 4.	P23510		CREB1 repressor
TOP2A	TOP2A_HUMAN	DNA topoisomerase 2-alpha.	P11388				NFkB repressor
TRIB1	TRIB1_HUMAN	Tribbles homolog 1.	Q96RU8		CREB1 repressor
TRIM21	RO52_HUMAN	E3 ubiquitin-protein ligase TRIM21.	P19474				NFkB repressor			Yes		Yes
TSSK4	TSSK4_HUMAN	Testis-specific serine&#47;threonine-protein kinase 4.	Q6SA08	CREB1 activator
TWIST1	TWST1_HUMAN	Twist-related protein 1.	Q15672		CREB1 repressor
UBE2I	UBC9_HUMAN	SUMO-conjugating enzyme UBC9.	P63279	CREB1 activator
UBE2L3	UB2L3_HUMAN	Ubiquitin-conjugating enzyme E2 L3.	P68036				NFkB repressor			Yes		Yes
UBE2V1	UB2V1_HUMAN	Ubiquitin-conjugating enzyme E2 variant 1.	Q13404				NFkB repressor			Yes		Yes
UIMC1	UIMC1_HUMAN	BRCA1-A complex subunit RAP80.	Q96RL1				NFkB repressor			Yes		Yes
USP16	UBP16_HUMAN	Ubiquitin carboxyl-terminal hydrolase 16.	Q9Y5T5				NFkB repressor			Yes		Yes
USP22	UBP22_HUMAN	Ubiquitin carboxyl-terminal hydrolase 22.	Q9UPT9			CREB1_chromatin modifier
VEGFA	VEGFA_HUMAN	Vascular endothelial growth factor A precursor.	P15692	CREB1 activator						Yes		Yes
VPS36	VPS36_HUMAN	Vacuolar protein-sorting-associated protein 36.	Q86VN1				NFkB repressor			Yes
WFS1	WFS1_HUMAN	Wolframin.	O76024		CREB1 repressor					Yes		Yes
WWP2	WWP2_HUMAN	NEDD4-like E3 ubiquitin-protein ligase WWP2.	O00308		CREB1 repressor					Yes		Yes
XCL1	XCL1_HUMAN	Lymphotactin precursor.	P47992		CREB1 repressor
XRCC5	XRCC5_HUMAN	X-ray repair cross-complementing protein 5.	P13010					TCF repressor_NFkB/CREB1 activator		Yes	Yes		PMID:17283121, 17031478
XRCC6	XRCC6_HUMAN	X-ray repair cross-complementing protein 6.	P12956					TCF repressor_NFkB/CREB1 activator		Yes	Yes		PMID:17283121, 17031478
ZHX1	ZHX1_HUMAN	Zinc fingers and homeoboxes protein 1.	Q9UKY1	CREB1 activator						Yes		Yes
ZMYM2	ZMYM2_HUMAN	Zinc finger MYM-type protein 2.	Q9UBW7	CREB1 activator						Yes		Yes
ZNF451	ZN451_HUMAN	Zinc finger protein 451.	Q9Y4E5	CREB1 activator
ZNF675	ZN675_HUMAN	Zinc finger protein 675.	Q8TD23				NFkB repressor				Yes		PMID:11751921
